# Supplementary material for: Selective Capture and Continuous Recovery of Sulfur-Containing Molecules from Flowing Wastewater Using a Capillary Ag2Mo3O10·1.8H2O/Carbon Fiber Membrane System
Source: Membranes (Basel). 2026 Feb 26;16(3):84. doi: 10.3390/membranes16030084 (PMC13028119; doi:10.3390/membranes16030084)
Supplement: Supplementary file 1 [file membranes-16-00084-s001.zip]

Archive with 2 entries (2 files):
- membranes-4094601-supplementary.pdf
- Video S1. Membrane Regeneration and Reusability A Four-Step Demonstration.mp4
